# Supplementary material for: Myo-D-inositol Trisphosphate Signalling in Oomycetes
Source: Microorganisms. 2022 Oct 31;10(11):2157. doi: 10.3390/microorganisms10112157 (PMC9694693; doi:10.3390/microorganisms10112157)
Supplement: Supplementary file 1 [file microorganisms-10-02157-s001.zip › Supplemental Table S1.xlsx]

## Sheet: Sheet1
Table S1. Homologues of different inositol phosphate signalling components in several taxonomic groups
Human inositol phosphate signalling proteins were used to search for homologues in different taxa: Caenorhabditis elegans (Metazoa), Neurospora crassa (Fungi), Arabidopsis
thaliana (Embrophyta), Phytophthora infestans (Oomycota; Peronosporales), Plasmopara halstedii (Peronosporales), Pythium oligandrum (Peronosporales), Saprolegnia parasitica
(Oomycota; Saprolegniales), Aphanomyces astaci (Saprolegniales) and Albugo laibachii (Oomycota; Albuginales). These searches were conducted using the Protein BLAST Tool at
NCBI (https://blast.ncbi.nlm.nih.gov/Blast.cgi?PAGE=Proteins). "ND" indicates that no homologues were detected in the specified taxon. The "% Cover" indicates overlap between
two protein sequences: low % cover can suggest the presence of a shared domain, rather than homology across the entire sequences. The Evalue represents the probability of the
match occuring by chance: a cut-off threshold of either 1e-5 or 1e-4 is usually employed. The "% identity" represents the percentage identity shared between proteins (identical
residues at each position). "Length" is the size of the protein in number of amino acid residues. "Acc No" is the Accession Number for a protein.
Data from the NCBI database were last accessed on 12th September 2022.
G-PROTEIN
GNAQ	Name	% Cover	Evalue	% ID	Length	Acc No
Homo sapiens	guanine nucleotide-binding protein G(q) subunit alpha	100	0	100	359	NP_002063.2
Caenorhabditis elegans	Uncharacterized protein CELE_M01D7.7	98	0	82.54	355	NP_740789.1
Neurospora crassa	heterotrimeric G protein	98	8e-111	49.15	353	XP_957133.1
Arabidopsis thaliana	unnamed protein product	87	7e-61	35.57	383	CAA0372027.1
Phytophthora infestans	g-protein alpha subunit 1	86	9e-85	43.81	355	XP_002906669.1
Plasmopara halstedii	g-protein alpha subunit 1	97	9e-87	42.98	355	XP_024586469.1
Pythium oligandrum	hypothetical protein	86	1e-89	45.71	355	TMW68802.1
Saprolegnia parasitica	ADP-ribosylation factor	26	1e-06	26.32	180	XP_012207752.1
Aphanomyces astaci	hypothetical protein	86	1e-85	43.49	353	XP_009834807.1
Albugo laibachii	G protein alpha subunit putative	86	1e-85	44.16	355	CCA20918.1
PHOSPHOLIPASE C
PLCb1	Name	% Cover	Evalue	% ID	Length	Acc No
Homo sapiens	1-phosphatidylinositol 4,5-bisphosphate phosphodiesterase beta-1 isoform a	100	0	100	1216	NP_056007.1
Caenorhabditis elegans	1-phosphatidylinositol 4,5-bisphosphate phosphodiesterase	71	6e-115	46.19	1225	NP_001380185.1
Neurospora crassa	hypothetical protein	42	6e-29	28.2	711	AAZ23799.1
Arabidopsis thaliana	unnamed protein	38	7e-26	31.69	584	CAA0386682.1
Phytophthora infestans	ND	ND	ND
Plasmopara halstedii	ND	ND	ND
Pythium oligandrum	ND	ND	ND
Saprolegnia parasitica	hypothetical protein	36	1e-42	47.94	757	XP_012198692.1
Aphanomyces astaci	hypothetical protein	41	7e-39	37.55	792	XP_009834564.1
Albugo laibachii	ND	ND	ND
PLCd1	Name	% Cover	Evalue	% ID	Length	Acc No
Homo sapiens	1-phosphatidylinositol 4,5-bisphosphate phosphodiesterase delta-1	100	0	100	777	NP_001124436.1
Caenorhabditis elegans	Phosphoinositide phospholipase C	94	9e-115	35.14	1068	NP_741067.1
Neurospora crassa	Phosphoinositide phospholipase C	83	5e-41
Arabidopsis thaliana	phospholipase C1	69	4e-65	31.96	564	NP_195565.2
Phytophthora infestans	ND	ND	ND
Plasmopara halstedii	ND	ND	ND
Pythium oligandrum	ND	Limited homology with C2-domain containing	C2
Saprolegnia parasitica	hypothetical protein	96	8e-105	34.31	757	XP_012198692.1
Aphanomyces astaci	hypothetical protein	95	6e-90	31.96	792	XP_009834564.1
Albugo laibachii	ND	Limited homology with C2-domain containing	C2
PLCe1		% Cover	Evalue	% ID	Length	Acc No
Homo sapiens	1-phosphatidylinositol 4,5-bisphosphate phosphodiesterase epsilon-1 isoform 3	100	0	100	2286	NP_001275918.1
Caenorhabditis elegans	Phospholipase C	74	0	30.57	3504	NP_001360635.1
Neurospora crassa	Phosphoinositide phospholipase C	15	2e-30	50.37	1151	XP_960744.3
Arabidopsis thaliana	Phospholipase C1	17	3e-23	32.05	561	NP_568881.1
Phytophthora infestans	ND	ND	ND
Plasmopara halstedii	ND	ND	ND
Pythium oligandrum	ND	ND	ND
Saprolegnia parasitica	hypothetical protein	17	9e-41	50	757	XP_012198692.1
Aphanomyces astaci	hypothetical protein	17	5e-36	45.45	792	XP_009834564.1
Albugo laibachii	ND	ND	ND
PLCg1		% Cover	Evalue	% ID	Length	Acc No
Homo sapiens	1-phosphatidylinositol 4,5-bisphosphate phosphodiesterase gamma-1 isoform a	100	0	100	1291	NP_002651.2
Caenorhabditis elegans	1-phosphatidylinositol 4,5-bisphosphate phosphodiesterase gamma plc-3	89	0	36.17	1350	NP_496205.2
Neurospora crassa	Phosphoinositide phospholipase C	37	2e-37	39.32	1151	XP_960744.3
Arabidopsis thaliana	Phosphoinositide phospholipase C	32	4e-27	33.33	526	CAB37509.1
Phytophthora infestans	ND	ND	ND
Plasmopara halstedii	ND	ND	ND
Pythium oligandrum	ND	ND	ND
Saprolegnia parasitica	hypothetical protein	45	9e-43	31.59	757	XP_012198692.1
Aphanomyces astaci	hypothetical protein	50	3e-45	32.49	792	XP_009834564.1
Albugo laibachii	ND	ND	ND
PLCh1		% Cover	Evalue	% ID	Length	Acc No
Homo sapiens	1-phosphatidylinositol 4,5-bisphosphate phosphodiesterase eta-1 isoform a	100	0	100	1693	NP_001124432
Caenorhabditis elegans	Phosphoinositide phospholipase C	41	2e-61	42.43	1068	NP_741067.1
Neurospora crassa	1-phosphatidylinositol-4,5-bisphosphate phosphodiesterase gamma 2	22	3e-23	42.42	624	XP_001727998.2
Arabidopsis thaliana	phosphoinositide-specific phospholipase C 8	22	1e-30	34.86	544	AAN75042.1
Phytophthora infestans	ND	ND	ND			Calmodulin-like
Plasmopara halstedii	ND	ND	ND			INPP5-like
Pythium oligandrum	ND	ND	ND			Calmodulin-like
Saprolegnia parasitica	Hypothetical protein	38	9e-58	32.42	757	XP_012198692.1
Aphanomyces astaci	Hypothetical protein	37	6e-55	33.73	792	XP_009834564.1
Albugo laibachii	ND	ND	ND			Calmodulin-like
PLCz1		% Cover	Evalue	% ID	Length	Acc No
Homo sapiens	1-phosphatidylinositol 4,5-bisphosphate phosphodiesterase zeta-1 isoform 1	100	0	100	608	NP_149114.2
Caenorhabditis elegans	Phosphoinositide phospholipase C	85	3e-103	37.59	1068	NP_741067.1
Neurospora crassa	Phosphoinositide phospholipase C	62	1e-39	45.66	1151	XP_960744.3
Arabidopsis thaliana	Phospholipase C2	87	2e-65	29.64	581	NP_001030660.1
Phytophthora infestans	ND	ND	ND
Plasmopara halstedii	ND	ND	ND
Pythium oligandrum	ND	ND	ND
Saprolegnia parasitica	hypothetical protein	80	3e-85	35.27	757	XP_012198692.1
Aphanomyces astaci	hypothetical protein	74	3e-85	39.74	792	XP_009834564.1
Albugo laibachii	ND	ND	ND
INOSITOL 1,4,5-TRISPHOSPHATE RECEPTOR CALCIUM CHANNELS
ITPR		% Cover	Evalue	% ID	Length	Acc No
Homo sapiens	inositol 1,4,5-trisphosphate receptor type 1 isoform 1	100	0	100	2710	NP_001093422.2
Caenorhabditis elegans	Inositol 1,4,5-trisphosphate receptor itr-1	98	0	37.59	2892	NP_001023170.1
Neurospora crassa	ND	ND	ND
Arabidopsis thaliana	ND	ND	ND
Phytophthora infestans	ryanodine-inositol 1,4,5-triphosphate receptor Ca2 channel (RIR-CaC) family protein	47	5e-30	32.37	2916	XP_002909590.1
Plasmopara halstedii	ND	ND	ND
Pythium oligandrum	hypothetical protein	29	5e-36	31.29	1269	TMW60299.1
Saprolegnia parasitica	hypothetical protein	27	9e-47	23.54	2875	XP_012194282.1
Aphanomyces astaci	hypothetical protein	64	6e-42	22.42	2845	XP_009843560.1
Albugo laibachii	ND	ND	ND
INOSITOL PHOSPHATE KINASES
ITPK1 (inositol-tetrakisphosphate 1-kinases)		% Cover	Evalue	% ID	Length	Acc No
Homo sapiens	inositol-tetrakisphosphate 1-kinase isoform a	100	0	100	414	NP_001136065.1
Caenorhabditis elegans	ND	ND	ND
Neurospora crassa	ND	ND	ND
Arabidopsis thaliana	Inositol 1,3,4-trisphosphate 5/6-kinase family protein	77	1e-38	31.48	353	NP_567334.1
Phytophthora infestans	ND	ND	ND
Plasmopara halstedii	inositol-tetrakisphosphate 1-kinase-like	64	3e-30	29.29	345	CEG49891.1
Pythium oligandrum	hypothetical protein	65	1e-34	30.42	336	TMW58041.1
Saprolegnia parasitica	hypothetical protein	54	4e-22	29.46	246	KDO30623
Aphanomyces astaci	ND	ND	ND
Albugo laibachii	ND	ND	ND
IPPK (inositol-pentakisphosphate 2-kinases)		% Cover	Evalue	% ID	Length	Acc No
Homo sapiens	inositol-pentakisphosphate 2-kinase	100	0	100	491	NP_073592.1
Caenorhabditis elegans	inositol-pentakisphosphate 2-kinase	82	1e-08	21.84	454	NP_496564.2
Neurospora crassa	ND	ND	ND
Arabidopsis thaliana	Inositol-pentakisphosphate 2-kinase family protein	94	2e-35	26.69	441	NP_173629.2
Phytophthora infestans	inositol-pentakisphosphate 2-kinase	16	9e-17	51.9	697	KAF4041450.1
Plasmopara halstedii	inositol pentakisphosphate 2-kinase	17	3e-17	51.9	631	CEG46966.1
Pythium oligandrum	hypothetical protein	16	6e-19	51.16	724	TMW65296.1
Saprolegnia parasitica	hypothetical protein	71	3e-18	28.7	399	KDO31080.1
Aphanomyces astaci	ND	ND	ND
Albugo laibachii	hypothetical protein	17	9e-16	44.94	682	CCA21884.1
ITPKA (an ITP3K)		% Cover	Evalue	% ID	Length	Acc No
Homo sapiens	inositol-trisphosphate 3-kinase A	100	0	100	461	NP_002211.1
Caenorhabditis elegans	inositol-trisphosphate 3-kinase form 2	62	3e-62	41.02	394	AAC38961.1
Neurospora crassa	ND	ND	ND
Arabidopsis thaliana	ND	ND	ND
Phytophthora infestans	ND	ND	ND
Plasmopara halstedii	ND	ND	ND
Pythium oligandrum	hypothetical protein	50	0.0003	25.39	274	TMW68325.1
Saprolegnia parasitica	hypothetical protein	50	1e-06	26.83	276	KDO27891.1
Aphanomyces astaci	ND	ND	ND
Albugo laibachii	ND	ND	ND
NOTE: ITPKB only detected in Homo sapiens. Similar pattern of hits for both ITPKA and C
IPMK (inositol polyphosphate multikinases)		% Cover	Evalue	% ID	Length	Acc No
Homo sapiens	inositol polyphosphate multikinase	100	0	100	416	NP_689416.1
Caenorhabditis elegans	kinase	56	3e-27	29.5	297	NP_502402.3
Neurospora crassa	SAICAR synthase-like protein	31	2e-14	34.29	1458	KHE82286.1
Arabidopsis thaliana	putative inositol hexaphosphate kinase	50	7e-16	28.76	286	AAM64773.1
Phytophthora infestans	inositol polyphosphate multikinase, putative	58	8e-37	33.86	285	EEY68369.1
Plasmopara halstedii	inositol polyphosphate multikinase, putative	68	4e-35	29.93	295	CEG42473.1
Pythium oligandrum	hypothetical protein	51	1e-35	36.44	274	TMW68325.1
Saprolegnia parasitica	hypothetical protein	51	1e-27	31.34	276	KDO27891.1
Aphanomyces astaci	hypothetical protein	51	3e-32	33.19	330	ETV86387.1
Albugo laibachii	inositol polyphosphate multikinase, putative	49	3e-31	32.61	347	CCA14590.1
INOSITOL PHOSPHATE PHOSPHATASES
IMPA1 (inositol monophosphatase 1)		% Cover	Evalue	% ID	Length	Acc No
Homo sapiens	inositol monophosphatase 1 isoform 1	100	0	100	277	NP_005527.1
Caenorhabditis elegans	Inositol monophosphatase ttx-7	93	1e-81	49.23	282	NP_001122454.2
Neurospora crassa	myo-inositol-1-monophosphatase	94	9e-53	37.63	305	EAA33146.1
Arabidopsis thaliana	putative myo-inositol monophosphatase	89	3e-61	42	271	AAM62772.1
Phytophthora infestans	inositol monphosphatase family	79	1e-48	35.96	287	KAF4134585.1
Plasmopara halstedii	myo-inositol-1(or 4)-monophosphatase	79	1e-48	37.72	284	CEG41578.1
Pythium oligandrum	hypothetical protein	82	2e-42	33.2	294	TMW69452.1
Saprolegnia parasitica	hypothetical protein	90	5e-43	33.33	278	KDO30761.1
Aphanomyces astaci	hypothetical protein	79	4e-41	34.21	273	KAF0701921.1
Albugo laibachii	putative myo-inositol monophosphatase	88	2e-44	34.39	282	CCA26426.1
NB: identical hits for IMPA2
INPP1 (inositol polyphosphate 1-phosphatases)		% Cover	Evalue	% ID	Length	Acc No
Homo sapiens	inositol polyphosphate 1-phosphatase	100	0	100	399	NP_001122400.1
Caenorhabditis elegans	Golgi-resident PAp (PAP) 3-Phosphatase homolog	46	8e-10	27.13	339	NP_001359521.1
Neurospora crassa	ND	ND	ND
Arabidopsis thaliana	ND	ND	ND
Phytophthora infestans	Ecdysteroid kinase	60	2e-08	25.2	747	KAF4045441.1
Plasmopara halstedii	3 (2)-bisphosphatase	54	7e-07	23.42	735	CEG41216.1
Pythium oligandrum	hypothetical protein	52	1e-08	26.54	753	TMW55701.1
Saprolegnia parasitica	ND	ND	ND
Aphanomyces astaci	hypothetical protein	71	0.0003	22.84	322	ETV67948.1
Albugo laibachii	ND	ND	ND
INPP4A (inositol polyphosphate-4-phosphatase type I A)		% Cover	Evalue	% ID	Length	Acc No
Homo sapiens	inositol polyphosphate-4-phosphatase type I A	100	0	100	972	AAH28361.1
Caenorhabditis elegans	Uncharacterized protein	51	5e-38	28.78	593	NP_001366686.1
Neurospora crassa	ND	ND	ND
Arabidopsis thaliana	ND	ND	ND
Phytophthora infestans	hypothetical protein	55	1e-50	33.66	2158	KAF4035836.1
Plasmopara halstedii	inositol polyphosphate-4-phosphatase	49	3e-49	37.01	2003	CEG38334.1
Pythium oligandrum	hypothetical protein	47	2e-46	36.34	1845	TMW55884.1
Saprolegnia parasitica	hypothetical protein	41	1e-45	38.87	1047	KDO28224.1
Aphanomyces astaci	hypothetical protein	48	4e-46	36.63	1497	ETV86889.1
Albugo laibachii	inositol 3 putative	46	4e-42	35.88	2274	CCA18191.1
Similar for INPP4B
INPP5A (inositol polyphosphate-5-phosphatase)		% Cover	Evalue	% ID	Length	Acc No
Homo sapiens	inositol polyphosphate-5-phosphatase A isoform a	100	0	100	412	NP_005530.3
Caenorhabditis elegans	inositol polyphosphate-5-phosphatase	92	3e-83	38.16	408	NP_001348790.1
Neurospora crassa	inositol polyphosphate phosphatase	56	0.008	24.9	1206	EAA31945.2
Arabidopsis thaliana	putative inositol polyphosphate 5-phosphatase At5P2	19	0.013	34.07	646	AAD10829.1
Phytophthora infestans	putative inositol polyphosphate 5-phosphatase	25	0.019	27.59	846	EEY59786.1
Plasmopara halstedii	ND	ND	ND
Pythium oligandrum	hypothetical protein	55	0.024	23.36	514	TMW63914.1
Saprolegnia parasitica	ND	ND	ND
Aphanomyces astaci	ND	ND	ND
Albugo laibachii	putative inositol polyphosphate 5-phosphatase	40	0.001	24.26	696	CCA18082.1
MINPP1 (multiple inositol polyphosphate phosphatase 1 )		% Cover	Evalue	% ID	Length	Acc No
Homo sapiens	multiple inositol polyphosphate phosphatase 1 isoform 1 precursor	100	0	100	487	NP_004888.2
Caenorhabditis elegans	ND	ND	ND
Neurospora crassa	ND	ND	ND
Arabidopsis thaliana	histidine acid phosphatase family protein	81	6e-38	26.59	487	NP_563856.1
Phytophthora infestans	histidine phosphatase superfamily (branch 2)	81	1e-36	30.36	647	KAF4035886.1
Plasmopara halstedii	RxLR-like protein	81	6e-43	28.23	442	XP_024577977.1
Pythium oligandrum	hypothetical protein	74	5e-45	32	2354	TMW64885.1
Saprolegnia parasitica	hypothetical protein	75	8e-45	30.81	461	XP_012194297.1
Aphanomyces astaci	hypothetical protein	86	4e-34	26.71	428	XP_009838136.1
Albugo laibachii	multiple inositol polyphosphate phosphatase, putative	82	1e-25	23.29	485	CCA15134.1
