# Supplementary material for: Myo-D-inositol Trisphosphate Signalling in Oomycetes
Source: Microorganisms. 2022 Oct 31;10(11):2157. doi: 10.3390/microorganisms10112157 (PMC9694693; doi:10.3390/microorganisms10112157)
Supplement: Supplementary file 1 [file microorganisms-10-02157-s001.zip › Supplemental Table S2.xlsx]

## Sheet: Sheet1
Table S2. Homologues of Phosphoinositide selective Phospholipase C (PI-PLC) among the SAR group, and representatives of Metazoa and Discoba.
A PI-PLC from the discoban Trypanosoma cruzi was selected as a query sequence, since this enzyme is known to be functional in trypanosomes. Using this query sequence, homologues were identified by BLAST searching conceptual proteomes
from the Stramenopile, Alveolate, Rhizarian (SAR) group. The metazoan Homo sapiens was selected as an outlying taxon. The "% Cover" indicates overlap between protein sequences. The E-value represents the probability of the match
occuring by chance: a cut-off threshold of either 1e-5 or 1e-4 is usually employed. The "% identity" represents the percentage identity shared between proteins (identical residues at each position). "Length" is the size of the protein in amino acid residues.
"Acc No" is the Accession Number of each protein. Protein domain architectures were predicted using: https://www.ncbi.nlm.nih.gov/Structure/cdd/wrpsb.cgi. These are represented under "Domain Architectures" (see Notes for details).
Each type of architecture is assigned a domain structure key, used in Fig. 2. Data were last accessed from the NCBI Protein database (https://www.ncbi.nlm.nih.gov/protein/) on 16th September 2022.
Group	Genus	Species	Protein Name	Protein Acc	Protein key	Length (aa)	% Cover	% ID	E-value	Domain structure key	Domain Architectures	Notes
Discoba	Trypanosoma	cruzi	phosphoinositide-specific phospholipase C	KAF8302960.1	TcPLC	725	100	100	0	1	EFh-PLC	Efh, EF hand Ca2+-binding site; PLC, phosphoinositide-selective phospholipase C domain
Metazoa	Homo	sapiens	phospholipase C delta 4	EAW70627.1	HsDelta4	759	83	33.92	4e-84	2	PH-EFh-PLC-C2	PH, pleckstrin homology; C2, C2 domain
Metazoa	Homo	sapiens	phospholipase C eta 1	AAI13951.1	HsEta1	1655	54	51.43	5e-44	3	PH-EFh-PLCeta1	PLCeta1, eta1 family of PLCs
Metazoa	Homo	sapiens	phospholipase C gamma 1	AAI44137.1	HsGamma1	1291	75	36.28	2e-43	4	PH-EFh-PLC-PH-SH2-SH2-SH3-PH-PLCYc-C2	SH2/SH3, SH2 or SH3 domains; PLCYc, gamma family of PLC
Metazoa	Homo	sapiens	phospholipase C beta4	EAX10367.1	HsBeta4	1081	73	37.04	3e-43	5	PH-EFh-PLC-C2-M	M, MAEBL domain (PTZ00121); Provisional
Stramenopiles	Tribonema	minus	PLC-like phosphodiesterase	KAG5177143.1	TmPLC	765	87	32.84	2e-89	6	PH-EFh-PLC	Yellow green alga
Stramenopiles	Aphanomyces	astaci	hypothetical protein H257_09883	XP_009834564.1	AaPLC	792	85	33.28	5e-84	6	PH-EFh-PLC	Oomycetes; Saprolegniales; "Crayfish plague"
Stramenopiles	Achlya	hypogyna	phospholipase C eta 2	OQR83471.1	AhEta2	733	85	32.49	2e-81	6	PH-EFh-PLC	Oomycetes; Saprolegniales; facultative plant parasite
Alveolata	Cryptosporidium	ryanae	phospholipase C	KAH8738886.1	CrPLC	880	83	32.61	3e-75	6	PH-EFh-PLC	Causative pathogen of bovine cryptosporidiosis
Alveolata	Blepharisma	stoltei	unnamed protein product	CAG9316644.1	BsPLC	746	83	31.77	1e-73	6	PH-EFh-PLC
Alveolata	Cryptosporidium	ubiquitum	uncharacterized protein cubi_01417	XP_028873656.1	CuPLC	884	83	32.34	8e-72	6	PH-EFh-PLC
Alveolata	Symbiodinium	sp. KB8	plcd3a	CAE7805056.1	SsPLC	583	68	32.76	1e-66	7	PLC
Stramenopiles	Fragilariopsis	cylindrus	PLC-like phosphodiesterase	OEU16174.1	FcPLC	816	85	30.53	3e-65	7	PLC	Diatom
Stramenopiles	Nitzschia	inconspicua	phosphatidylinositol-specific phospholipase C, X domain containing protein	KAG7342229.1	NiPLC	956	85	29.79	5e-64	1	EFh-PLC	Diatom
Stramenopiles	Pseudo-nitzschia	multistriata	unnamed protein product	VEU41457.1	PmPLC	1052	68	33.46	3e-60	1	EFh-PLC	Diatom
Stramenopiles	Thalassiosira	oceanica	hypothetical protein	EJK48450.1	ToPLC	801	65	33.2	9e-60	1	EFh-PLC	Diatom
Stramenopiles	Ectocarpus	siliculosus	similar to phospholipase C, delta 4	CBN76512.1	EsDelta4	664	42	37.07	5e-53	6	PH-EFh-PLC	Brown alga
Alveolata	Porospora	cf. gigantea B	hypothetical protein	KAH0480619.1	PgPLC	899	69	37.54	8e-47	6	PH-EFh-PLC	Apicomplexan
Stramenopiles	Aphanomyces	invadans	hypothetical protein	XP_008878390.1	AiPLC	637	71	37.25	4e-45	1	EFh-PLC	Oomycetes; Saprolegniales; "red spot disease" in fish
Alveolata	Pseudocohnilembus	persalinus	PLC-like phosphodiesterase, TIM beta/alpha-barrel domain	KRX08587.1	PpPLC	944	75	36.05	5e-45	8	EFh-PLC-PLCYc-C2
Stramenopiles	Hondaea	fermentalgiana	1-phosphatidylinositol 4,5-bisphosphate phosphodiesterase 1	GBG32084.1	HfPLC	703	76	36.8	7e-45	1	EFh-PLC	Thraustochytrid
Stramenopiles	Saprolegnia	parasitica	Hypothetical protein	XP_012198692.1	SpPLC	757	74	37.17	2e-44	6	PH-EFh-PLC	Oomycete; causes saprolegniasis of fish eggs and juveniles
Alveolata	Ichthyophthirius	multifiliis	phosphatidylinositol-specific phospholipase x domain protein	XP_004025081.1	ImPLC	571	40	36.04	3e-44	1	EFh-PLC	Ciliophoran fish endoparasite
Alveolata	Paramecium	sonneborni	unnamed protein product	CAD8127326.1	PsbPLC	707	63	30.54	5e-54	7	PLC
Stramenopiles	Aphanomyces	stellatus	hypothetical protein	KAF0700075.1	AsPLC	807	71	37.46	2e-43	6	PH-EFh-PLC
Alveolata	Paramecium	octaurelia	hypothetical protein	CAD8162277.1	PoPLC	705	74	28.6	5e-43	1	EFh-PLC
Stramenopiles	Saprolegnia	diclina	hypothetical protein	XP_008613806.1	SdPLC	754	74	37.25	6e-43	6	PH-EFh-PLC
Stramenopiles	Aphanomyces	euteiches	hypothetical protein	KAF0735401.1	AePLC	777	74	42.56	1e-42	6	PH-EFh-PLC
Alveolata	Toxoplasma	gondii	phosphoinositide phospholipase PIPLC	XP_002367229.1	TgPLC	1097	72	36.72	3e-42	6	PH-EFh-PLC	Causes toxoplasmosis
Stramenopiles	Aphanomyces	cochlioides	1-phosphatidylinositol 4,5-bisphosphate phosphodiesterase delta-4	KAG9408830.1	AcDelta4	777	74	41.8	5e-42	6	PH-EFh-PLC
Stramenopiles	Aureococcus	anophagefferens	phosphatidylinositol phospholipase C	KAH8076575.1	AafPLC	872	37	42.92	7e-41	1	PH-PLC	Ochrophytan heterokont alga
Rhizaria	Plasmodiophora	brassicae	hypothetical protein	CEO98340.1	PbsPLC	825	73	34.65	8e-41	6	PH-EFh-PLC	Club root pathogen of plants
Alveolata	Stylonychia	lemnae	1-phosphatidylinositol-bisphosphate phosphodiesterase eta-2	CDW90514.1	SlEta2	856	77	31.58	9e-41	6	PH-EFh-PLC
Stramenopiles	Thraustotheca	clavata	phospholipase C-eta2	OQS02909.1	TclEta2	730	74	41.8	6e-40	6	PH-EFh-PLC	Oomycete; free-living saprophytic decomposer
Alveolata	Tetrahymena	thermophila	phosphatidylinositol-specific phospholipase C, X domain protein	XP_001032859.2	TtPLC	993	65	34.55	5e-40	1	EFh-PLC
Stramenopiles	Phaeodactylum	tricornutum	phospholipase C isoform delta	XP_002177161.1	PtmDelta	865	72	39.26	9e-39	1	EFh-PLC
Stramenopiles	Ectocarpus	sp. CCAP 1310/34	unnamed protein product	CAB1114701.1	EsPLC	421	32	36.82	2e-39	9	PLCY-C2
Alveolata	Paramecium	tetraurelia	hypothetical protein	XP_001428421.1	PttPLC	824	67	38.4	3e-38	7	PLC	Apicoplexan
Alveolata	Besnoitia	besnoiti	phosphoinositide phospholipase PIPLC	XP_029222136.1	BbPLC	1150	72	33.55	8e-38	8	PH-Efh-PLC-PLCY-C2
Alveolata	Neospora	caninum Liverpool	Phospholipid phospholipase C beta isoform,related	XP_003886097.1	NcLBeta	1190	71	33.66	2e-37	6	PH-EFh-PLC
Alveolata	Polarella	glacialis	unnamed protein product	CAE8712858.1	PgsPLC	1379	48	48.39	1e-36	10	PIPKc-PLC-C2	Phosphatidylinositol phosphate kinase, catalytic domain
Alveolata	Symbiodinium	natans	TFCD	CAE7039485.1	SnPLC	2050	50	45.4	7e-36	11	PIPKc-PLC-C2-TFCD	Tubulin folding cofactor D C terminal
Alveolata	Stentor	coeruleus	hypothetical protein	OMJ76349.1	ScPLC	705	71	32.92	2e-35	6	PH-EFh-PLC	Ochrophyta
Stramenopiles	Fistulifera	solaris	phosphatidylinositol phospholipase C, delta	GAX10282.1	FsDelta	853	78	37.08	2e-35	7	PLC
Alveolata	Symbiodinium	sp. CCMP2456	TBCD	CAE7447361.1	SscPLC	2140	64	37.7	4e-35	12	PIPKc-PLC-C2-TFCD-CBC-CBS	Two tandem repeats of the cystathionine beta-synthase
Alveolata	Symbiodinium	microadriaticum	plcd4	CAE7492885.1	SmDelta4	534	64	41.21	5e-35	9	PLC-C2	Ochrophyta
Stramenopiles	Pseudo-nitzschia	multistriata	unnamed protein product	VEU34834.1	PnmPLC	844	77	34.43	8e-35	1	Efh-PLC	Ochrophyta
Stramenopiles	Fragilaria	crotonensis	phospholipase C	KAI2495452.1	FcsPLC	861	52	34.55	3e-34	1	Efh-PLC	Ochrophyta
Alveolata	Cyclospora	cayetanensis	1-phosphatidylinositol 4,5-bisphosphate phosphodiesterase gamma-2	XP_026193320.1	CcyGamma2	700	54	43.2	3e-34	1	Efh-PLC
Stramenopiles	Chaetoceros	tenuissimus	hypothetical protein	GFH60464.1	CtPLC	852	72	35.86	4e-33	6	PH-EFh-PLC
Stramenopiles	Phytophthora	cactorum	hypothetical protein	KAG4219815.1	PcPLC	295	19	64	1e-14	7	PLC
Stramenopiles	Phytophthora	cactorum	hypothetical protein	KAG4222385.1	PcYc2	231	27	29.13	4e-08	9	PLCY-C2
NOTE: on searching the Order: Peronosporales; all other hits had an E-value >1e-5 and detected an homologous C2 domain
